# Supplementary material for: Biomimetic Dual-Sensing Bone Scaffolds: Characterization and In Vitro Evaluation Under Dynamic Culturing Conditions
Source: Biomimetics (Basel). 2025 Sep 8;10(9):598. doi: 10.3390/biomimetics10090598 (PMC12467671; doi:10.3390/biomimetics10090598)
Supplement: Supplementary file 1 [file biomimetics-10-00598-s001.zip]

Archive with 1 entries (1 files):
- biomimetics-3774715-supplementary.pdf
